# Supplementary material for: A Polyclonal Aptamer Library for the Specific Binding of the Gut Bacterium Roseburia intestinalis in Mixtures with Other Gut Microbiome Bacteria and Human Stool Samples
Source: Int J Mol Sci. 2022 Jul 13;23(14):7744. doi: 10.3390/ijms23147744 (PMC9317077; doi:10.3390/ijms23147744)
Supplement: Supplementary file 1 [file ijms-23-07744-s001.zip]

Archive with 1 entries (1 files):
- ijms-1807830-supplementary.pdf
